# Supplementary material for: Placenta-specific novel splice variants of Rho GDP dissociation inhibitor β are highly expressed in cancerous cells
Source: BMC Res Notes. 2012 Dec 3;5:666. doi: 10.1186/1756-0500-5-666 (PMC3554444; doi:10.1186/1756-0500-5-666)
Supplement: Additional file 1 — List of all cell lines and normal tissues examined. [file 1756-0500-5-666-S1.xls]

## Sheet: Supplementary Table 1
Table S1 Human cancer cell lines used in this study
Tissue	Cell line	Histology	Supplier	Catalogue No.
Colon	Lovo	colorectal carcinoma	ATCC1)	CCL-229
	DLD-1	adenocarcinoma	ECACC2)	EC90102540
	Colo-205	colorectal carcinoma	ATCC	CCL-222
	SW948	adenocarcinoma	ATCC	CCL-237
	SK-CO-1	adenocarcinoma	ATCC	HTB-39
	HCC-56	adenocarcinoma	JCRB3)	JCRB1037
	LS123	adenocarcinoma	ECACC	EC94120801
	C170	carcinoma	ECACC	EC97071507
	Colo741	carcinoma	ECACC	EC93052621
	SNU-C1	adenocarcinoma	ATCC	CRL-5972
	SW480	adenocarcinoma	ECACC	EC87092801
	SW620	adenocarcinoma	ATCC	CCL-227
Pancreas	ACBRI 515	normal pancreatic	CEL4)	RI-515
	KP-3	adenosquamous carcinoma	JCRB	JCRB0178.0
	KP-3L	adenosquamous carcinoma	JCRB	JCRB0178.1
	AsPC-1	adenocarcinoma	ATCC	CRL-1682
	BxPC-3	adenocarcinoma	ATCC	CRL-1687
	Capan-1	adenocarcinoma	ATCC	HTB-79
	Capan-2	adenocarcinoma	ATCC	HTB-80
	CFPAC-1	ductal adenocarcinoma	ATCC	CRL-1918
	HPAF-2	adenocarcinoma	ATCC	CRL-1997
	KP-2	adenocarcinoma	JCRB	JCRB0181
	KP-4	pancreatic duct carcinoma	RCB5)	RCB1005
	MIAPaca-2	carcinoma	ATCC	CRL-1420
	PANC-1	epithelioid carcinoma	ATCC	CRL-1469
Stomach	HGC-27	carcinoma	ECACC	EC94042256
	NCI-N87	carcinoma	ATCC	CRL-5822
	Hs746T	carcinoma	ATCC	HTB-135
	AGS	adenocarcinoma	ECACC	EC89090402
	SNU-16	carcinoma	ATCC	CRL-5974
	SNU-1	carcinoma	ATCC	CRL-5971
	KATOIII	signet ring cell carcinoma	JCRB	JCRB0611
	MKN74	adenocarcinoma	JCRB	JCRB0255
	MKN1	adenosquamous carcinoma	JCRB	JCRB0252
	MKN45	carcinoma	JCRB	JCRB0254
	MKN45P	subcloned from MKN456)
Breast	MDA-MB-175-VII	epithelial ductal carcinoma	ATCC	HTB-25
	MDA-MB-361	adenocarcinoma	ATCC	HTB-27
	HCC38	primary ductal carcinoma	ATCC	CRL-2314
	T-47D	ductal carcinoma	ATCC	HTB-133
	Hs 578T	carcinoma	ECACC	EC86082104
	MFM 223	carcinoma	ECACC	EC98050130
	HCC70	primary ductal carcinoma	ATCC	CRL-2315
	UACC-812	ductal carcinoma	ATCC	CRL-1897
	UACC-893	primary ductal carcinoma	ATCC	CRL-1902
1)	American Type Culture Collection
2)	European Collection of Cell Cultures
3)	Japanese Collection of Research Bioresources
4)	Cell Systems Corporation
5)	Riken Bioresource Center Cell Bank
6)	Iinuma H, Maruyama K, Okinaga K, Sasaki K, Sekine T, Ishida O, Ogiwara N, Johkura K, Yonemura Y: Intracellular targeting therapy of cisplatin-encapsulated transferrin-polyethylene glycol liposome on peritoneal dissemination of gastric cancer. Int. J. Cancer 2002, 99(1):130-137.

## Sheet: Supplementary Table 2
Table S2 Human normal tissues used in this study
Tissue	Source	Supplier	Catalogue No.	Product name
colon	23-year-old female Caucasian	Clontech	636553	Human Colon Total RNA
pancreas	35-year-old male Caucasian		636577	Human Pancreas Total RNA
stomach	50-year-old male Caucasian		636578	Human Stomach Total RNA
breast	27-year-old female Caucasian		636576	Human Mammary Gland Total RNA
adrenal gland	pooled from 62 male/female Caucasians, ages: 15–61		636643	Human Total RNA Master Panel II
bone marrow	pooled from 3 male Asians, ages: 56–67		636643	Human Total RNA Master Panel II
cerebellum	pooled from 10 male/female Caucasians, ages: 22–68		636643	Human Total RNA Master Panel II
brain	18-year-old male Caucasian		636643	Human Total RNA Master Panel II
fetal brain	pooled from 59 spontaneously aborted male/female Caucasian fetuses, ages: 20–33 weeks		636643	Human Total RNA Master Panel II
fetal liver	pooled from 63 spontaneously aborted male/female Caucasian fetuses, ages: 22–40 weeks		636643	Human Total RNA Master Panel II
heart	pooled from 3 male Caucasians, ages: 30–39		636643	Human Total RNA Master Panel II
kidney	40-year-old female Caucasian		636643	Human Total RNA Master Panel II
liver	51-year-old male Caucasian		636643	Human Total RNA Master Panel II
lung	pooled from 3 male/female Caucasians, ages: 32–61		636643	Human Total RNA Master Panel II
placenta	pooled from 15 Caucasians, ages: 19–33		636643	Human Total RNA Master Panel II
prostate gland	pooled from 12 Caucasians, ages: 20–58		636643	Human Total RNA Master Panel II
salivary glands	pooled from 24 male/female Caucasians, ages: 16–60		636643	Human Total RNA Master Panel II
skeletal muscle	pooled from 2 male/female Caucasians, ages: 43 and 46		636643	Human Total RNA Master Panel II
testis	pooled from 39 Caucasians, ages: 14–64		636643	Human Total RNA Master Panel II
thymus gland	pooled from 2 male Caucasians, ages: 18 and 57		636643	Human Total RNA Master Panel II
thyroid gland	pooled from 64 male/female Caucasians, ages: 15–61		636643	Human Total RNA Master Panel II
trachea	pooled from 22 male/female Caucasians, ages: 18–54		636643	Human Total RNA Master Panel II
womb	pooled from 8 Caucasians, ages: 23–63		636643	Human Total RNA Master Panel II
spinal cord	pooled from 22 male/female Caucasians, ages: 20–69		636643	Human Total RNA Master Panel II
